# Supplementary material for: Dynamical gene regulatory networks are tuned by transcriptional autoregulation with microRNA feedback
Source: Sci Rep. 2020 Jul 31;10:12960. doi: 10.1038/s41598-020-69791-5 (PMC7395740; doi:10.1038/s41598-020-69791-5)
Supplement: Supplementary file 4 — Supplementary Information 2. [file 41598_2020_69791_MOESM4_ESM.tsv]

# Dynamical gene regulatory networks are tuned by transcriptional autoregulation with microRNA feedback.
# Thomas G Minchington, Sam Griffiths-Jones and Nancy Papalopulu
# m2 motifs table
m2_gene	gene_type	number_microRNA	microRNA
ZNF263	protein_coding	1	hsa-miR-615-3p
CREBBP	protein_coding	24	hsa-miR-1245a hsa-miR-769-5p hsa-miR-5586-3p hsa-miR-942-5p hsa-miR-802 hsa-miR-6507-3p hsa-miR-125b-5p hsa-miR-4797-3p hsa-miR-628-3p hsa-miR-4765 hsa-miR-218-5p hsa-miR-6769b-3p hsa-miR-4684-5p hsa-miR-4641 hsa-miR-6512-5p hsa-miR-1301-3p hsa-miR-33a-3p hsa-miR-2681-5p hsa-miR-601 hsa-miR-1251-5p hsa-miR-935 hsa-miR-5680 hsa-miR-8079 hsa-miR-1252-3p
TFAP4	protein_coding	25	hsa-miR-5787 hsa-miR-4651 hsa-miR-7110-5p hsa-miR-6846-5p hsa-miR-6878-5p hsa-miR-582-5p hsa-miR-16-1-3p hsa-miR-6842-5p hsa-miR-7109-5p hsa-miR-5192 hsa-miR-548as-3p hsa-miR-1233-5p hsa-miR-6848-5p hsa-miR-6795-5p hsa-miR-16-5p hsa-miR-2467-3p hsa-miR-6788-5p hsa-miR-608 hsa-miR-4257 hsa-miR-30c-1-3p hsa-miR-6731-5p hsa-miR-101-3p hsa-miR-4428 hsa-miR-6766-5p hsa-miR-8085
GLYR1	protein_coding	3	hsa-miR-7106-5p hsa-miR-32-5p hsa-miR-6894-5p
MAZ	protein_coding	72	hsa-miR-6818-5p hsa-miR-198 hsa-miR-6883-5p hsa-miR-4747-5p hsa-miR-30c-2-3p hsa-miR-6760-3p hsa-miR-7112-5p hsa-miR-6779-5p hsa-miR-148b-3p hsa-miR-7-5p hsa-miR-6791-5p hsa-miR-505-3p hsa-miR-365a-5p hsa-miR-4646-5p hsa-miR-4667-3p hsa-miR-4685-5p hsa-miR-222-3p hsa-miR-4469 hsa-miR-6761-5p hsa-miR-4292 hsa-miR-29b-3p hsa-miR-3911 hsa-miR-615-3p hsa-miR-615-5p hsa-miR-4425 hsa-miR-6799-5p hsa-mi…
CBFB	protein_coding	21	hsa-miR-155-5p hsa-miR-365a-3p hsa-miR-548aj-3p hsa-miR-145-5p hsa-miR-615-3p hsa-miR-100-3p hsa-miR-125b-5p hsa-miR-5582-3p hsa-miR-548ba hsa-miR-548j-3p hsa-miR-624-3p hsa-miR-153-3p hsa-miR-448 hsa-miR-548ah-3p hsa-miR-548ag hsa-miR-548x-3p hsa-miR-548ae-3p hsa-miR-570-5p hsa-let-7b-5p hsa-miR-92a-3p hsa-miR-548aq-3p
TERF2	protein_coding	16	hsa-miR-3653-5p hsa-miR-6888-3p hsa-miR-3120-5p hsa-miR-92a-3p hsa-miR-7854-3p hsa-miR-6776-5p hsa-miR-6888-5p hsa-miR-378a-5p hsa-miR-301a-3p hsa-miR-593-5p hsa-miR-661 hsa-miR-6512-3p hsa-miR-454-3p hsa-miR-3664-5p hsa-miR-6720-5p hsa-miR-766-3p
KDM5A	protein_coding	4	hsa-miR-548d-5p hsa-miR-548d-3p hsa-miR-548am-5p hsa-miR-548am-3p
TEAD4	protein_coding	3	hsa-miR-98-5p hsa-miR-181a-5p hsa-miR-512-5p
ZNF384	protein_coding	15	hsa-miR-193b-5p hsa-miR-4653-3p hsa-miR-19b-1-5p hsa-miR-129-5p hsa-miR-3198 hsa-miR-27b-3p hsa-miR-193a-3p hsa-miR-1304-3p hsa-miR-5096 hsa-miR-16-5p hsa-miR-4309 hsa-miR-19a-5p hsa-miR-1303 hsa-miR-3190-5p hsa-miR-193b-3p
ETV6	protein_coding	7	hsa-miR-3662 hsa-miR-4724-5p hsa-miR-567 hsa-miR-3667-5p hsa-miR-223-5p hsa-miR-92a-3p hsa-miR-574-5p
ARID2	protein_coding	10	hsa-miR-4474-3p hsa-miR-93-3p hsa-miR-8077 hsa-miR-3692-5p hsa-miR-194-5p hsa-miR-6864-3p hsa-miR-4499 hsa-miR-5584-3p hsa-miR-4659a-3p hsa-miR-15b-5p
VDR	protein_coding	18	hsa-let-7a-5p hsa-miR-4446-5p hsa-miR-125b-5p hsa-miR-6826-3p hsa-miR-3653-3p hsa-miR-6880-5p hsa-miR-6736-5p hsa-miR-6795-3p hsa-miR-1293 hsa-miR-27b-3p hsa-miR-3165 hsa-miR-548ah-3p hsa-miR-548x-3p hsa-miR-504-3p hsa-miR-548j-3p hsa-miR-1262 hsa-miR-548aj-3p hsa-miR-548aq-3p
ATF1	protein_coding	1	hsa-miR-23a-5p
SP1	protein_coding	78	hsa-miR-6852-5p hsa-miR-4747-5p hsa-miR-3941 hsa-miR-149-5p hsa-miR-3127-3p hsa-miR-6752-3p hsa-miR-29b-3p hsa-miR-128-3p hsa-miR-223-3p hsa-miR-5190 hsa-miR-218-5p hsa-miR-6832-3p hsa-miR-6835-3p hsa-miR-4700-5p hsa-miR-204-5p hsa-miR-99b-5p hsa-miR-922 hsa-miR-4493 hsa-miR-4672 hsa-miR-124-3p hsa-miR-1914-3p hsa-miR-5011-5p hsa-miR-21-5p hsa-miR-129-5p hsa-miR-4668-5p hsa-miR-3681-3p hsa-miR-55…
ATF7	protein_coding	2	hsa-miR-16-5p hsa-miR-769-5p
STAT2	protein_coding	1	hsa-miR-92a-3p
E2F7	protein_coding	10	hsa-miR-15a-5p hsa-miR-548at-5p hsa-miR-125b-5p hsa-miR-3163 hsa-miR-27b-3p hsa-miR-26b-5p hsa-miR-16-5p hsa-miR-10a-5p hsa-miR-103a-3p hsa-miR-26a-5p
NCOR2	protein_coding	23	hsa-miR-6883-5p hsa-miR-6779-5p hsa-miR-4756-5p hsa-miR-2110 hsa-miR-3178 hsa-miR-125b-5p hsa-miR-20a-5p hsa-miR-9-5p hsa-miR-30c-5p hsa-miR-2277-5p hsa-miR-15a-5p hsa-miR-100-5p hsa-miR-6133 hsa-miR-16-5p hsa-miR-7108-3p hsa-miR-6813-5p hsa-miR-25-5p hsa-miR-1273h-5p hsa-miR-4802-5p hsa-miR-4274 hsa-miR-1249-5p hsa-miR-1266-5p hsa-miR-4728-5p
KLF13	protein_coding	27	hsa-miR-193a-5p hsa-miR-766-5p hsa-miR-4747-5p hsa-miR-3163 hsa-miR-6504-3p hsa-miR-6808-5p hsa-miR-4685-5p hsa-miR-6836-5p hsa-miR-6761-5p hsa-miR-6893-5p hsa-miR-4695-5p hsa-miR-4722-5p hsa-miR-3614-3p hsa-miR-378a-5p hsa-miR-6769a-5p hsa-miR-6726-3p hsa-miR-19b-3p hsa-miR-3194-5p hsa-miR-6124 hsa-miR-19a-3p hsa-miR-2392 hsa-miR-6793-3p hsa-miR-4467 hsa-miR-613 hsa-miR-3190-5p hsa-miR-1207-5p h…
MEIS2	protein_coding	1	hsa-miR-218-5p
ONECUT1	protein_coding	4	hsa-miR-1200 hsa-miR-489-3p hsa-miR-2681-5p hsa-miR-378a-5p
TCF12	protein_coding	9	hsa-miR-1224-3p hsa-miR-8485 hsa-miR-155-5p hsa-miR-26b-5p hsa-miR-211-5p hsa-miR-33a-3p hsa-miR-139-5p hsa-miR-548v hsa-miR-204-5p
SMAD3	protein_coding	11	hsa-miR-491-5p hsa-miR-29b-1-5p hsa-miR-4290 hsa-miR-23b-5p hsa-miR-16-5p hsa-miR-590-5p hsa-miR-708-5p hsa-miR-193b-3p hsa-miR-15b-5p hsa-miR-15a-5p hsa-miR-23a-3p
PIAS1	protein_coding	13	hsa-miR-603 hsa-miR-1278 hsa-miR-8485 hsa-miR-3171 hsa-miR-329-3p hsa-miR-3941 hsa-miR-124-3p hsa-miR-101-3p hsa-miR-4789-3p hsa-miR-340-5p hsa-miR-4789-5p hsa-miR-190a-3p hsa-miR-1183
TLE3	protein_coding	2	hsa-miR-3929 hsa-miR-3163
PML	protein_coding	1	hsa-miR-378a-3p
SIN3A	protein_coding	31	hsa-miR-6883-5p hsa-miR-6763-5p hsa-miR-1343-5p hsa-miR-5586-5p hsa-miR-591 hsa-miR-6081 hsa-miR-5190 hsa-miR-218-5p hsa-miR-548c-3p hsa-miR-4447 hsa-miR-6856-5p hsa-miR-3175 hsa-miR-5010-3p hsa-miR-4265 hsa-miR-6742-5p hsa-miR-455-3p hsa-miR-3151-5p hsa-miR-6825-5p hsa-miR-4472 hsa-miR-6785-5p hsa-miR-3150a-3p hsa-miR-4668-5p hsa-miR-4762-5p hsa-miR-6731-5p hsa-miR-6796-5p hsa-miR-149-3p hsa-miR…
NR2F2	protein_coding	23	hsa-miR-4684-3p hsa-miR-5189-3p hsa-miR-548ac hsa-miR-548d-3p hsa-miR-877-5p hsa-miR-8485 hsa-miR-144-3p hsa-miR-329-3p hsa-miR-150-5p hsa-miR-4709-5p hsa-miR-582-5p hsa-miR-203a-3p hsa-let-7f-2-3p hsa-miR-6793-3p hsa-miR-2116-3p hsa-miR-6749-3p hsa-miR-4645-3p hsa-miR-935 hsa-miR-129-5p hsa-miR-548bb-3p hsa-miR-27b-3p hsa-miR-101-3p hsa-miR-3681-3p
MEF2A	protein_coding	5	hsa-miR-21-5p hsa-miR-155-5p hsa-miR-30a-3p hsa-miR-19a-3p hsa-miR-19b-3p
GATA4	protein_coding	4	hsa-miR-26b-5p hsa-miR-200b-3p hsa-miR-200c-3p hsa-miR-34a-5p
NKX3-1	protein_coding	1	hsa-miR-92a-3p
HMBOX1	protein_coding	18	hsa-miR-548ar-5p hsa-miR-548b-5p hsa-miR-548t-5p hsa-miR-30c-1-3p hsa-miR-548d-5p hsa-miR-29b-2-5p hsa-miR-548aq-5p hsa-miR-548h-5p hsa-miR-7-1-3p hsa-miR-16-5p hsa-miR-561-5p hsa-miR-548bb-5p hsa-miR-548am-5p hsa-miR-548n hsa-miR-548o-5p hsa-miR-7161-5p hsa-miR-548c-5p hsa-miR-342-3p
CEBPD	protein_coding	16	hsa-miR-6872-5p hsa-miR-455-3p hsa-miR-4673 hsa-miR-4999-3p hsa-miR-3137 hsa-miR-4645-5p hsa-miR-140-5p hsa-miR-135a-5p hsa-miR-1228-3p hsa-miR-98-5p hsa-miR-6516-5p hsa-miR-103a-2-5p hsa-miR-95-3p hsa-miR-6814-3p hsa-miR-4647 hsa-miR-4662b
SNAI2	protein_coding	15	hsa-miR-1238-3p hsa-miR-630 hsa-miR-128-3p hsa-miR-124-3p hsa-miR-148b-3p hsa-miR-218-5p hsa-miR-548ah-3p hsa-miR-181a-5p hsa-miR-9-5p hsa-miR-4685-3p hsa-miR-548j-3p hsa-miR-30c-5p hsa-miR-204-5p hsa-miR-6749-3p hsa-miR-548aq-3p
NCOA2	protein_coding	5	hsa-miR-3120-3p hsa-miR-6750-5p hsa-miR-6822-5p hsa-miR-200b-3p hsa-miR-193b-3p
TERF1	protein_coding	21	hsa-miR-6883-5p hsa-miR-6779-5p hsa-miR-3664-5p hsa-miR-6512-3p hsa-miR-3160-3p hsa-miR-6860 hsa-miR-346 hsa-miR-7851-3p hsa-miR-6780a-5p hsa-miR-1910-3p hsa-miR-2467-3p hsa-miR-6785-5p hsa-miR-6516-5p hsa-miR-766-3p hsa-miR-6888-3p hsa-miR-3120-5p hsa-miR-4257 hsa-miR-1273h-5p hsa-miR-558 hsa-miR-612 hsa-miR-661
HNF4G	protein_coding	4	hsa-miR-4799-5p hsa-miR-129-5p hsa-miR-34a-5p hsa-miR-194-5p
GRHL2	protein_coding	3	hsa-miR-7847-3p hsa-miR-26b-5p hsa-miR-6081
RAD21	protein_coding	16	hsa-miR-32-5p hsa-miR-6124 hsa-let-7a-5p hsa-miR-143-5p hsa-miR-3148 hsa-miR-6888-5p hsa-miR-6715a-3p hsa-miR-648 hsa-miR-103a-3p hsa-miR-4683 hsa-miR-107 hsa-miR-4428 hsa-miR-17-5p hsa-miR-92a-3p hsa-miR-4433a-3p hsa-miR-574-5p
MYC	protein_coding	68	hsa-let-7g-5p hsa-miR-586 hsa-miR-19b-1-5p hsa-miR-135a-5p hsa-miR-7-5p hsa-miR-3133 hsa-miR-98-5p hsa-miR-148a-3p hsa-miR-375 hsa-miR-323a-3p hsa-miR-145-5p hsa-miR-30d-3p hsa-miR-4432 hsa-miR-4316 hsa-miR-222-3p hsa-miR-26a-5p hsa-miR-24-3p hsa-miR-3919 hsa-miR-1294 hsa-miR-29b-3p hsa-miR-135b-5p hsa-miR-33b-5p hsa-miR-599 hsa-miR-4677-3p hsa-miR-5197-5p hsa-let-7f-5p hsa-miR-20a-5p hsa-miR-126…
HSF1	protein_coding	1	hsa-miR-26b-5p
TRIM22	protein_coding	2	hsa-miR-26b-5p hsa-miR-146a-5p
ZNF143	protein_coding	1	hsa-miR-93-5p
TEAD1	protein_coding	14	hsa-miR-561-3p hsa-miR-5580-5p hsa-miR-181a-2-3p hsa-miR-1207-5p hsa-miR-4763-3p hsa-miR-548at-5p hsa-miR-548p hsa-miR-4722-5p hsa-miR-2116-3p hsa-miR-98-5p hsa-miR-7150 hsa-miR-3140-5p hsa-miR-6512-3p hsa-miR-532-3p
SOX6	protein_coding	13	hsa-miR-19a-3p hsa-miR-30c-1-3p hsa-miR-1273h-5p hsa-miR-129-5p hsa-miR-6779-5p hsa-miR-16-5p hsa-miR-6780a-5p hsa-miR-562 hsa-miR-6788-5p hsa-miR-4668-5p hsa-miR-8085 hsa-miR-19b-3p hsa-miR-6513-5p
LMO2	protein_coding	1	hsa-miR-223-3p
SPI1	protein_coding	7	hsa-miR-155-5p hsa-miR-4669 hsa-miR-339-5p hsa-miR-9-5p hsa-miR-569 hsa-miR-34a-5p hsa-miR-3657
MTA2	protein_coding	5	hsa-miR-559 hsa-miR-365a-3p hsa-miR-548a-3p hsa-miR-661 hsa-miR-423-3p
DPF2	protein_coding	13	hsa-miR-4799-3p hsa-miR-623 hsa-miR-670-5p hsa-miR-5006-3p hsa-miR-6868-5p hsa-miR-211-5p hsa-miR-5588-5p hsa-miR-4755-5p hsa-miR-6752-3p hsa-miR-4642 hsa-miR-6734-3p hsa-miR-3126-3p hsa-miR-3128
FOSL1	protein_coding	30	hsa-miR-5698 hsa-miR-765 hsa-miR-4747-5p hsa-miR-3134 hsa-miR-3150b-3p hsa-miR-4447 hsa-miR-6756-5p hsa-miR-34a-5p hsa-miR-7109-5p hsa-miR-1296-5p hsa-miR-3158-3p hsa-miR-6870-5p hsa-miR-4472 hsa-miR-6888-5p hsa-miR-92a-1-5p hsa-miR-4768-3p hsa-miR-33a-5p hsa-miR-3688-5p hsa-miR-5010-5p hsa-miR-1207-3p hsa-miR-6888-3p hsa-miR-4743-3p hsa-miR-138-5p hsa-miR-6861-3p hsa-miR-644a hsa-miR-1293 hsa-mi…
ARRB1	protein_coding	9	hsa-miR-568 hsa-miR-491-5p hsa-miR-605-3p hsa-miR-1343-5p hsa-miR-26b-5p hsa-miR-2276-5p hsa-miR-642a-5p hsa-miR-3150a-3p hsa-miR-3175
EED	protein_coding	19	hsa-miR-3160-5p hsa-miR-3155a hsa-miR-6794-3p hsa-miR-6837-3p hsa-miR-4659a-3p hsa-miR-484 hsa-miR-30a-5p hsa-miR-26b-5p hsa-miR-30c-5p hsa-miR-30e-5p hsa-miR-6728-3p hsa-miR-181c-5p hsa-miR-483-3p hsa-miR-138-5p hsa-miR-181b-5p hsa-miR-6780a-3p hsa-miR-101-3p hsa-miR-181a-5p hsa-miR-181d-5p
PGR	protein_coding	3	hsa-miR-181a-5p hsa-miR-126-3p hsa-miR-378a-3p
YAP1	protein_coding	3	hsa-miR-548aq-5p hsa-miR-548d-5p hsa-miR-548h-5p
ZBTB16	protein_coding	2	hsa-miR-3162-3p hsa-miR-1277-5p
KMT2A	protein_coding	6	hsa-miR-3121-5p hsa-miR-27b-3p hsa-miR-1293 hsa-miR-16-5p hsa-miR-4668-5p hsa-miR-4526
ETS1	protein_coding	26	hsa-miR-155-5p hsa-miR-221-3p hsa-miR-31-5p hsa-miR-632 hsa-miR-145-5p hsa-miR-222-3p hsa-miR-2276-3p hsa-miR-584-3p hsa-miR-144-3p hsa-miR-125b-5p hsa-miR-3680-3p hsa-miR-9-5p hsa-miR-199a-5p hsa-miR-30c-5p hsa-miR-346 hsa-miR-10a-5p hsa-miR-200b-3p hsa-miR-193b-3p hsa-miR-181c-5p hsa-miR-1-3p hsa-miR-5006-5p hsa-miR-23b-3p hsa-miR-181b-5p hsa-miR-1228-3p hsa-miR-181a-5p hsa-miR-181d-5p
FLI1	protein_coding	1	hsa-miR-124-3p
IRF4	protein_coding	12	hsa-miR-15a-5p hsa-miR-125b-5p hsa-miR-1199-5p hsa-miR-4319 hsa-miR-1233-3p hsa-miR-574-3p hsa-miR-26b-5p hsa-miR-16-5p hsa-miR-3943 hsa-miR-6751-3p hsa-miR-15b-5p hsa-miR-26a-5p
TFAP2A	protein_coding	20	hsa-miR-193a-5p hsa-miR-98-5p hsa-miR-103a-3p hsa-miR-761 hsa-miR-6876-5p hsa-miR-4469 hsa-miR-629-3p hsa-miR-548v hsa-miR-10a-3p hsa-miR-424-5p hsa-miR-6814-5p hsa-miR-8075 hsa-miR-646 hsa-miR-7843-5p hsa-miR-4713-5p hsa-miR-4760-3p hsa-miR-628-5p hsa-miR-6165 hsa-miR-885-3p hsa-miR-6838-5p
DEK	protein_coding	14	hsa-miR-584-3p hsa-miR-4729 hsa-miR-567 hsa-miR-138-5p hsa-miR-6809-3p hsa-miR-1288-5p hsa-miR-579-3p hsa-miR-6083 hsa-miR-3074-3p hsa-miR-664b-3p hsa-miR-192-5p hsa-miR-4310 hsa-miR-4742-3p hsa-miR-1183
POU5F1	protein_coding	8	hsa-miR-7158-3p hsa-miR-6754-3p hsa-miR-128-3p hsa-miR-4667-3p hsa-miR-642a-5p hsa-miR-145-5p hsa-miR-6734-3p hsa-miR-34a-5p
SRF	protein_coding	33	hsa-miR-320a hsa-miR-3126-5p hsa-miR-4316 hsa-miR-6808-5p hsa-miR-4756-5p hsa-miR-1294 hsa-miR-26b-5p hsa-miR-3943 hsa-miR-3664-3p hsa-miR-9-5p hsa-miR-18a-3p hsa-miR-3175 hsa-miR-3160-3p hsa-miR-4722-3p hsa-miR-6499-3p hsa-miR-6133 hsa-miR-7847-3p hsa-miR-28-5p hsa-miR-3915 hsa-miR-6745 hsa-miR-483-5p hsa-miR-3139 hsa-miR-1-3p hsa-miR-483-3p hsa-miR-6864-5p hsa-miR-6880-5p hsa-miR-6731-5p hsa-mi…
RUNX2	protein_coding	12	hsa-miR-155-5p hsa-miR-30a-3p hsa-miR-30a-5p hsa-miR-23b-3p hsa-miR-218-5p hsa-miR-103a-3p hsa-miR-222-3p hsa-miR-505-5p hsa-miR-30c-5p hsa-miR-204-5p hsa-miR-221-5p hsa-miR-205-5p
BACH2	protein_coding	3	hsa-miR-29c-3p hsa-miR-1277-5p hsa-miR-6076
MYB	protein_coding	10	hsa-miR-198 hsa-miR-155-5p hsa-miR-106a-5p hsa-miR-423-3p hsa-miR-16-5p hsa-miR-103a-3p hsa-miR-107 hsa-miR-192-5p hsa-miR-193b-3p hsa-miR-15a-5p
ESR1	protein_coding	32	hsa-miR-548ac hsa-miR-548d-3p hsa-miR-26a-5p hsa-miR-3121-5p hsa-miR-1910-5p hsa-miR-4671-3p hsa-miR-29b-3p hsa-miR-4797-3p hsa-miR-5582-3p hsa-miR-6757-3p hsa-miR-9-5p hsa-miR-548j-3p hsa-miR-19b-3p hsa-miR-3666 hsa-miR-100-5p hsa-miR-4290 hsa-miR-548ah-3p hsa-miR-7855-5p hsa-miR-193b-3p hsa-miR-548x-3p hsa-miR-874-3p hsa-miR-18a-5p hsa-miR-548am-3p hsa-miR-129-5p hsa-miR-548ae-3p hsa-miR-548bb-…
SOX11	protein_coding	14	hsa-miR-3662 hsa-miR-32-5p hsa-miR-4441 hsa-miR-92a-3p hsa-miR-1207-5p hsa-miR-7854-3p hsa-miR-4760-5p hsa-miR-128-3p hsa-miR-339-5p hsa-miR-1252-3p hsa-miR-7844-5p hsa-miR-455-5p hsa-miR-21-3p hsa-miR-4528
MYCN	protein_coding	19	hsa-miR-1252-5p hsa-miR-556-3p hsa-miR-6504-3p hsa-miR-6509-5p hsa-miR-103a-3p hsa-miR-375 hsa-miR-29b-3p hsa-miR-449a hsa-miR-29c-3p hsa-miR-582-5p hsa-miR-126-5p hsa-miR-449b-5p hsa-miR-124-3p hsa-miR-3688-5p hsa-miR-4686 hsa-miR-93-3p hsa-miR-3692-5p hsa-miR-6792-5p hsa-miR-299-3p
NCOA1	protein_coding	4	hsa-let-7d-5p hsa-miR-129-5p hsa-miR-6762-3p hsa-miR-604
FOSL2	protein_coding	41	hsa-miR-1252-5p hsa-miR-6807-5p hsa-miR-6883-5p hsa-miR-4747-5p hsa-miR-6779-5p hsa-miR-6827-3p hsa-miR-24-3p hsa-miR-6893-5p hsa-miR-6884-5p hsa-miR-4722-5p hsa-miR-6799-5p hsa-miR-4478 hsa-miR-6769a-5p hsa-miR-6811-3p hsa-miR-6878-5p hsa-miR-6769b-5p hsa-miR-4684-5p hsa-miR-455-3p hsa-miR-4761-5p hsa-miR-548s hsa-miR-6816-3p hsa-miR-6793-3p hsa-miR-153-5p hsa-miR-2467-3p hsa-miR-6516-5p hsa-miR…
MTA3	protein_coding	36	hsa-miR-6809-3p hsa-miR-4708-5p hsa-miR-7110-3p hsa-miR-3152-5p hsa-miR-4789-5p hsa-miR-6758-3p hsa-miR-4287 hsa-miR-4687-5p hsa-miR-26a-5p hsa-miR-8055 hsa-miR-1260b hsa-miR-26b-5p hsa-miR-6782-5p hsa-miR-6832-3p hsa-miR-642a-5p hsa-miR-6845-3p hsa-miR-330-3p hsa-miR-6124 hsa-miR-1915-3p hsa-miR-153-5p hsa-miR-4685-3p hsa-miR-1284 hsa-miR-6829-3p hsa-miR-6890-3p hsa-miR-6736-3p hsa-miR-603 hsa-m…
FANCL	protein_coding	2	hsa-miR-30c-5p hsa-miR-30e-5p
BCL11A	protein_coding	8	hsa-miR-2110 hsa-miR-32-5p hsa-miR-486-3p hsa-miR-6763-5p hsa-miR-138-5p hsa-miR-29c-3p hsa-miR-3150a-3p hsa-miR-6810-5p
MEIS1	protein_coding	10	hsa-miR-21-5p hsa-let-7a-5p hsa-miR-155-5p hsa-miR-5699-3p hsa-miR-623 hsa-miR-101-3p hsa-miR-3667-3p hsa-miR-4668-3p hsa-miR-6811-5p hsa-miR-7152-5p
PAX8	protein_coding	2	hsa-miR-1252-5p hsa-miR-3200-5p
ZEB2	protein_coding	8	hsa-miR-590-3p hsa-miR-144-3p hsa-miR-30e-5p hsa-miR-320a hsa-miR-16-5p hsa-miR-101-3p hsa-let-7d-5p hsa-miR-30c-5p
ATF2	protein_coding	6	hsa-miR-21-5p hsa-miR-204-3p hsa-miR-335-5p hsa-miR-15a-5p hsa-miR-374b-5p hsa-miR-19b-3p
NFE2L2	protein_coding	5	hsa-miR-153-3p hsa-miR-374a-5p hsa-miR-27b-3p hsa-miR-26b-5p hsa-miR-106b-3p
STAT1	protein_coding	10	hsa-miR-7158-3p hsa-miR-155-5p hsa-miR-653-5p hsa-miR-140-5p hsa-miR-146a-5p hsa-miR-223-3p hsa-miR-5009-3p hsa-miR-203b-3p hsa-miR-34a-5p hsa-miR-1183
CREB1	protein_coding	50	hsa-miR-4760-5p hsa-miR-3145-5p hsa-miR-4438 hsa-miR-6868-3p hsa-miR-6504-3p hsa-let-7a-3p hsa-miR-103a-3p hsa-miR-297 hsa-miR-6506-5p hsa-miR-578 hsa-miR-619-5p hsa-miR-5194 hsa-miR-1183 hsa-miR-1224-3p hsa-miR-1224-5p hsa-miR-33b-5p hsa-miR-5095 hsa-miR-567 hsa-miR-20a-5p hsa-let-7b-3p hsa-miR-9-5p hsa-miR-6835-3p hsa-miR-1273g-3p hsa-miR-204-5p hsa-miR-582-5p hsa-miR-5089-5p hsa-miR-190a-3p hs…
NRIP1	protein_coding	15	hsa-miR-3151-3p hsa-miR-590-3p hsa-miR-499a-5p hsa-miR-1229-3p hsa-miR-24-3p hsa-miR-641 hsa-miR-2392 hsa-miR-3163 hsa-miR-1258 hsa-miR-6784-3p hsa-miR-548n hsa-miR-562 hsa-miR-140-3p hsa-miR-190a-3p hsa-miR-2053
BACH1	protein_coding	30	hsa-miR-6728-5p hsa-miR-6504-3p hsa-miR-98-5p hsa-miR-4251 hsa-miR-6516-3p hsa-miR-548j-5p hsa-miR-548c-5p hsa-miR-4451 hsa-miR-125b-5p hsa-miR-4644 hsa-miR-548h-5p hsa-miR-3680-3p hsa-let-7f-5p hsa-miR-20a-5p hsa-miR-629-3p hsa-let-7c-5p hsa-miR-6856-5p hsa-miR-548av-5p hsa-miR-190a-3p hsa-miR-6871-5p hsa-miR-455-3p hsa-let-7f-2-3p hsa-miR-548s hsa-miR-31-3p hsa-miR-6516-5p hsa-miR-4794 hsa-let-…
RUNX1	protein_coding	38	hsa-miR-423-5p hsa-miR-4308 hsa-miR-221-3p hsa-miR-3160-5p hsa-miR-3960 hsa-miR-4667-3p hsa-miR-5096 hsa-miR-4292 hsa-miR-7152-5p hsa-miR-8485 hsa-miR-5189-5p hsa-miR-128-3p hsa-miR-20a-5p hsa-miR-9-5p hsa-miR-6769b-3p hsa-miR-4789-3p hsa-miR-335-3p hsa-miR-6860 hsa-miR-922 hsa-miR-3681-3p hsa-miR-5006-3p hsa-miR-4792 hsa-miR-3183 hsa-miR-4762-5p hsa-miR-4446-5p hsa-miR-18a-5p hsa-miR-378a-3p hsa…
PKNOX1	protein_coding	14	hsa-miR-5698 hsa-miR-32-5p hsa-miR-21-5p hsa-miR-548t-5p hsa-miR-6880-5p hsa-miR-27b-3p hsa-miR-558 hsa-miR-342-3p hsa-miR-4503 hsa-miR-4803 hsa-miR-6516-5p hsa-miR-4777-3p hsa-miR-504-3p hsa-miR-3160-3p
MEF2C	protein_coding	2	hsa-miR-21-5p hsa-miR-4668-5p
ELL2	protein_coding	20	hsa-miR-365a-5p hsa-miR-454-3p hsa-miR-4671-3p hsa-miR-567 hsa-miR-6738-3p hsa-miR-128-3p hsa-miR-6777-3p hsa-miR-5092 hsa-miR-19b-3p hsa-miR-548aj-5p hsa-miR-19a-3p hsa-miR-33a-3p hsa-miR-584-5p hsa-miR-1277-5p hsa-miR-27b-3p hsa-miR-301a-3p hsa-miR-4295 hsa-miR-6073 hsa-miR-3681-3p hsa-miR-4753-5p
CHD1	protein_coding	14	hsa-miR-3194-5p hsa-miR-130b-5p hsa-miR-4691-3p hsa-miR-30a-5p hsa-miR-30e-5p hsa-miR-3613-3p hsa-miR-98-5p hsa-miR-548k hsa-miR-548n hsa-let-7b-5p hsa-miR-30c-5p hsa-let-7c-5p hsa-miR-548av-5p hsa-miR-26a-5p
IRF1	protein_coding	11	hsa-miR-3653-5p hsa-miR-93-5p hsa-miR-640 hsa-miR-301a-3p hsa-miR-378a-5p hsa-miR-193a-3p hsa-miR-6073 hsa-miR-6821-3p hsa-miR-1234-3p hsa-miR-7107-5p hsa-miR-23a-3p
SMAD5	protein_coding	34	hsa-miR-155-5p hsa-miR-548ar-5p hsa-miR-548j-5p hsa-miR-222-3p hsa-miR-548c-5p hsa-miR-6889-3p hsa-miR-8055 hsa-miR-6881-3p hsa-miR-1304-5p hsa-miR-548p hsa-miR-548h-5p hsa-miR-20a-5p hsa-miR-548k hsa-miR-548au-5p hsa-miR-4511 hsa-miR-548o-5p hsa-miR-4742-3p hsa-miR-19b-3p hsa-miR-23a-3p hsa-miR-19a-3p hsa-miR-6721-5p hsa-miR-16-5p hsa-miR-548am-5p hsa-miR-4736 hsa-miR-5690 hsa-miR-559 hsa-miR-93…
EGR1	protein_coding	3	hsa-miR-181a-5p hsa-miR-191-5p hsa-miR-124-3p
TAF7	protein_coding	2	hsa-miR-4777-5p hsa-miR-6508-5p
NR3C1	protein_coding	45	hsa-miR-511-3p hsa-miR-155-5p hsa-miR-3941 hsa-miR-22-3p hsa-miR-5582-5p hsa-miR-137 hsa-miR-466 hsa-miR-6868-3p hsa-miR-125b-1-3p hsa-miR-4764-5p hsa-miR-6757-5p hsa-miR-8485 hsa-miR-329-3p hsa-miR-20a-5p hsa-miR-3182 hsa-miR-211-5p hsa-miR-6852-3p hsa-miR-6512-3p hsa-miR-3928-5p hsa-miR-204-5p hsa-miR-593-5p hsa-miR-190a-3p hsa-miR-126-5p hsa-miR-19b-3p hsa-miR-5088-3p hsa-miR-2355-3p hsa-miR-5…
EBF1	protein_coding	6	hsa-miR-129-5p hsa-miR-5003-3p hsa-miR-4659a-5p hsa-miR-2681-5p hsa-miR-4776-3p hsa-miR-4659b-5p
ZNF24	protein_coding	11	hsa-miR-32-5p hsa-miR-3064-5p hsa-miR-4797-3p hsa-miR-6760-3p hsa-miR-6826-3p hsa-miR-6504-5p hsa-miR-6073 hsa-miR-25-3p hsa-miR-6842-3p hsa-miR-6855-5p hsa-miR-92a-3p
SMAD2	protein_coding	4	hsa-miR-27b-3p hsa-miR-1267 hsa-miR-652-3p hsa-miR-7152-5p
MBD1	protein_coding	6	hsa-miR-6504-3p hsa-miR-7107-5p hsa-miR-6506-5p hsa-miR-619-5p hsa-miR-5089-5p hsa-miR-1913
NFATC1	protein_coding	3	hsa-miR-623 hsa-miR-6832-3p hsa-miR-4755-5p
TBL1X	protein_coding	6	hsa-miR-4761-5p hsa-miR-3163 hsa-miR-1276 hsa-miR-676-5p hsa-miR-92a-3p hsa-miR-589-3p
ZFX	protein_coding	18	hsa-miR-455-3p hsa-miR-5088-3p hsa-let-7f-2-3p hsa-miR-942-5p hsa-miR-567 hsa-miR-6864-3p hsa-miR-27b-3p hsa-miR-558 hsa-miR-218-5p hsa-miR-98-5p hsa-miR-101-3p hsa-miR-2467-3p hsa-miR-33a-3p hsa-miR-4499 hsa-miR-142-3p hsa-miR-6516-5p hsa-miR-16-1-3p hsa-miR-6782-3p
BCOR	protein_coding	9	hsa-let-7a-5p hsa-miR-346 hsa-miR-615-3p hsa-let-7f-5p hsa-miR-598-3p hsa-miR-5197-3p hsa-miR-3145-3p hsa-miR-340-5p hsa-miR-190a-3p
ELK1	protein_coding	1	hsa-miR-6777-3p
PHF8	protein_coding	25	hsa-miR-6763-5p hsa-miR-1343-5p hsa-miR-6509-5p hsa-miR-4667-5p hsa-let-7a-3p hsa-miR-1272 hsa-miR-8485 hsa-let-7b-3p hsa-miR-4700-5p hsa-miR-4680-5p hsa-miR-5187-5p hsa-miR-3175 hsa-miR-190a-3p hsa-miR-6825-5p hsa-miR-98-3p hsa-miR-2681-5p hsa-miR-3150a-3p hsa-miR-1284 hsa-miR-193b-3p hsa-miR-603 hsa-miR-326 hsa-miR-1229-3p hsa-miR-1277-5p hsa-miR-330-5p hsa-let-7f-1-3p
AR	protein_coding	59	hsa-miR-5698 hsa-miR-6818-5p hsa-miR-3160-5p hsa-miR-31-5p hsa-miR-5586-3p hsa-miR-30c-2-3p hsa-miR-488-5p hsa-miR-6809-3p hsa-miR-205-3p hsa-miR-4524a-3p hsa-miR-297 hsa-miR-548ac hsa-miR-6786-3p hsa-miR-548d-3p hsa-miR-4693-3p hsa-miR-205-5p hsa-miR-2110 hsa-miR-4307 hsa-miR-8485 hsa-miR-3926 hsa-miR-567 hsa-miR-625-5p hsa-miR-185-5p hsa-miR-548c-3p hsa-miR-7111-5p hsa-miR-4700-5p hsa-miR-6878-…
TAF1	protein_coding	12	hsa-miR-21-5p hsa-miR-335-5p hsa-miR-5787 hsa-miR-647 hsa-miR-4505 hsa-miR-3178 hsa-miR-4486 hsa-miR-7-5p hsa-miR-3652 hsa-miR-4430 hsa-miR-6842-3p hsa-miR-24-3p
HDAC8	protein_coding	1	hsa-miR-218-5p
HCFC1	protein_coding	33	hsa-miR-766-5p hsa-miR-149-5p hsa-miR-3616-5p hsa-miR-6777-5p hsa-miR-4480 hsa-miR-6752-3p hsa-miR-573 hsa-miR-548ac hsa-miR-548d-3p hsa-miR-7106-5p hsa-miR-1228-5p hsa-miR-615-3p hsa-miR-484 hsa-miR-548j-3p hsa-miR-6756-5p hsa-miR-5589-5p hsa-miR-6889-5p hsa-miR-4722-3p hsa-miR-23a-3p hsa-miR-6804-5p hsa-miR-1296-5p hsa-miR-6825-5p hsa-miR-92b-5p hsa-miR-193b-3p hsa-miR-183-5p hsa-miR-92a-3p hsa…
TP73	protein_coding	3	hsa-miR-320d hsa-miR-548at-5p hsa-miR-205-5p
KDM1A	protein_coding	3	hsa-miR-23b-3p hsa-miR-708-5p hsa-miR-155-5p
ID3	protein_coding	12	hsa-miR-3653-5p hsa-miR-29b-3p hsa-miR-5002-5p hsa-miR-1207-5p hsa-miR-4763-3p hsa-miR-6132 hsa-miR-29c-3p hsa-miR-634 hsa-miR-7855-5p hsa-miR-6513-3p hsa-miR-3202 hsa-miR-766-3p
RUNX3	protein_coding	25	hsa-miR-5698 hsa-miR-766-5p hsa-miR-7110-5p hsa-miR-3137 hsa-miR-148a-3p hsa-miR-615-5p hsa-miR-7107-3p hsa-miR-20a-5p hsa-miR-7111-5p hsa-miR-3175 hsa-miR-6842-5p hsa-miR-3160-3p hsa-miR-6752-5p hsa-miR-6870-5p hsa-miR-548ah-5p hsa-miR-3609 hsa-miR-6803-5p hsa-miR-6835-5p hsa-miR-4796-3p hsa-miR-4802-5p hsa-miR-301a-3p hsa-miR-558 hsa-miR-6731-5p hsa-miR-8085 hsa-miR-17-5p
ARID1A	protein_coding	25	hsa-miR-19b-1-5p hsa-miR-3618 hsa-miR-98-5p hsa-miR-7114-3p hsa-miR-548d-3p hsa-miR-4695-3p hsa-miR-3680-3p hsa-miR-3664-3p hsa-miR-3173-3p hsa-miR-185-5p hsa-miR-18a-3p hsa-miR-6512-5p hsa-miR-3613-5p hsa-miR-4642 hsa-miR-3688-5p hsa-miR-193b-3p hsa-miR-4743-3p hsa-miR-7854-3p hsa-miR-101-3p hsa-miR-19a-5p hsa-miR-6730-5p hsa-let-7g-3p hsa-miR-3190-3p hsa-miR-92a-3p hsa-miR-548aq-3p
KDM4A	protein_coding	4	hsa-miR-26b-5p hsa-miR-505-3p hsa-miR-17-5p hsa-miR-137
TAL1	protein_coding	10	hsa-miR-3922-5p hsa-miR-8485 hsa-miR-340-3p hsa-miR-223-3p hsa-miR-561-5p hsa-miR-9-5p hsa-miR-6827-3p hsa-miR-320b hsa-miR-342-3p hsa-miR-3121-3p
MIER1	protein_coding	7	hsa-miR-4743-3p hsa-miR-3686 hsa-miR-19a-3p hsa-miR-30e-5p hsa-miR-3137 hsa-miR-4511 hsa-miR-19b-3p
ZNF644	protein_coding	2	hsa-miR-4420 hsa-miR-6762-3p
ARNT	protein_coding	13	hsa-miR-4639-3p hsa-miR-603 hsa-miR-6817-3p hsa-miR-933 hsa-miR-8485 hsa-miR-221-3p hsa-miR-3680-5p hsa-miR-218-5p hsa-miR-4798-3p hsa-miR-7110-3p hsa-miR-107 hsa-miR-4789-3p hsa-miR-362-3p
HDGF	protein_coding	71	hsa-miR-6793-5p hsa-miR-4651 hsa-miR-6762-5p hsa-miR-6809-3p hsa-miR-6815-3p hsa-miR-6736-5p hsa-miR-7110-3p hsa-miR-4640-5p hsa-miR-761 hsa-miR-8085 hsa-miR-7111-3p hsa-miR-6819-5p hsa-miR-3202 hsa-miR-1231 hsa-miR-1183 hsa-miR-6817-3p hsa-miR-29b-3p hsa-miR-6747-5p hsa-miR-6830-3p hsa-miR-6887-5p hsa-miR-3911 hsa-miR-4797-3p hsa-miR-6081 hsa-miR-6757-3p hsa-miR-6766-5p hsa-miR-29c-3p hsa-miR-23…
ELF3	protein_coding	9	hsa-miR-4695-5p hsa-miR-1304-5p hsa-miR-3915 hsa-miR-6888-5p hsa-miR-577 hsa-miR-9-5p hsa-miR-4428 hsa-miR-629-5p hsa-miR-593-5p
KDM5B	protein_coding	13	hsa-miR-4796-3p hsa-miR-6124 hsa-miR-335-5p hsa-miR-548t-5p hsa-miR-6849-5p hsa-miR-194-5p hsa-miR-137 hsa-miR-29c-3p hsa-miR-629-3p hsa-miR-3681-5p hsa-miR-6753-5p hsa-miR-3925-3p hsa-miR-766-3p
ATF3	protein_coding	10	hsa-miR-584-3p hsa-miR-30e-3p hsa-miR-26b-5p hsa-miR-590-5p hsa-miR-5000-5p hsa-miR-6512-3p hsa-miR-4310 hsa-miR-7157-5p hsa-miR-6720-5p hsa-miR-24-3p
PROX1	protein_coding	7	hsa-miR-3973 hsa-miR-567 hsa-miR-6867-5p hsa-miR-148b-3p hsa-miR-181a-5p hsa-miR-190a-3p hsa-miR-574-5p
ARID3A	protein_coding	24	hsa-let-7g-5p hsa-miR-6809-3p hsa-miR-425-3p hsa-miR-148b-3p hsa-miR-98-5p hsa-miR-148a-3p hsa-let-7i-5p hsa-miR-4753-3p hsa-miR-3140-3p hsa-miR-8485 hsa-miR-484 hsa-miR-125b-5p hsa-let-7f-5p hsa-let-7c-5p hsa-miR-30c-5p hsa-miR-190a-3p hsa-miR-30e-5p hsa-miR-6132 hsa-miR-6083 hsa-let-7a-5p hsa-miR-1238-3p hsa-miR-6885-3p hsa-miR-129-5p hsa-miR-5193
MBD3	protein_coding	9	hsa-miR-4446-3p hsa-miR-346 hsa-miR-1914-5p hsa-miR-1288-5p hsa-miR-124-3p hsa-miR-339-5p hsa-miR-6811-3p hsa-miR-661 hsa-miR-766-3p
TCF3	protein_coding	28	hsa-miR-4651 hsa-miR-7110-5p hsa-miR-1914-5p hsa-miR-6737-5p hsa-miR-3191-3p hsa-miR-6819-5p hsa-miR-6747-5p hsa-miR-615-3p hsa-miR-6769a-5p hsa-miR-6756-5p hsa-miR-6842-5p hsa-miR-6769b-5p hsa-miR-6812-5p hsa-miR-6742-5p hsa-miR-15a-5p hsa-miR-6752-5p hsa-miR-6737-3p hsa-miR-4472 hsa-miR-124-3p hsa-miR-6795-5p hsa-miR-16-5p hsa-miR-342-5p hsa-miR-6810-5p hsa-miR-6803-5p hsa-miR-5008-3p hsa-miR-6…
NFIC	protein_coding	122	hsa-miR-7110-5p hsa-miR-6763-5p hsa-miR-6808-5p hsa-miR-1286 hsa-miR-3937 hsa-miR-6781-5p hsa-miR-6779-3p hsa-miR-4722-5p hsa-miR-6738-3p hsa-miR-4311 hsa-miR-1343-3p hsa-miR-3175 hsa-miR-5010-3p hsa-miR-6512-5p hsa-miR-4649-5p hsa-miR-3619-5p hsa-miR-3150a-3p hsa-miR-581 hsa-miR-4450 hsa-miR-592 hsa-miR-708-5p hsa-miR-1229-5p hsa-miR-4430 hsa-miR-6809-5p hsa-miR-1538 hsa-miR-5586-5p hsa-miR-4659…
ZBTB7A	protein_coding	70	hsa-miR-4651 hsa-miR-1470 hsa-miR-139-3p hsa-miR-6868-3p hsa-miR-3163 hsa-miR-454-3p hsa-miR-6808-5p hsa-miR-6737-5p hsa-miR-6734-3p hsa-miR-185-3p hsa-miR-4667-3p hsa-miR-4469 hsa-miR-6879-3p hsa-miR-6819-5p hsa-miR-6893-5p hsa-miR-590-3p hsa-miR-6747-5p hsa-miR-4763-3p hsa-miR-6887-5p hsa-miR-144-3p hsa-miR-4797-3p hsa-miR-130a-3p hsa-miR-6729-5p hsa-miR-1200 hsa-miR-6766-5p hsa-miR-1250-3p hsa…
KDM4B	protein_coding	2	hsa-miR-106b-3p hsa-miR-505-5p
MLLT1	protein_coding	65	hsa-miR-4745-5p hsa-miR-4441 hsa-miR-4651 hsa-miR-6883-5p hsa-miR-4632-5p hsa-miR-3163 hsa-miR-5189-3p hsa-miR-6746-3p hsa-miR-6777-5p hsa-miR-6779-5p hsa-miR-4640-5p hsa-miR-6808-5p hsa-miR-6836-5p hsa-miR-3910 hsa-miR-4779 hsa-miR-6747-5p hsa-miR-4763-3p hsa-miR-484 hsa-miR-5582-3p hsa-miR-6799-5p hsa-miR-20a-5p hsa-miR-4749-5p hsa-miR-548ar-3p hsa-miR-6756-5p hsa-miR-3175 hsa-miR-34a-5p hsa-mi…
SMARCA4	protein_coding	8	hsa-miR-21-5p hsa-miR-98-5p hsa-miR-16-5p hsa-miR-342-5p hsa-miR-139-5p hsa-let-7b-5p hsa-miR-222-3p hsa-miR-34a-5p
RFX1	protein_coding	3	hsa-miR-153-5p hsa-miR-6124 hsa-miR-6801-5p
BRD4	protein_coding	17	hsa-miR-6731-3p hsa-miR-8485 hsa-miR-3938 hsa-miR-455-3p hsa-miR-623 hsa-miR-1306-5p hsa-miR-3613-3p hsa-miR-5006-3p hsa-miR-3680-3p hsa-miR-1228-3p hsa-miR-26b-5p hsa-miR-557 hsa-miR-548bb-3p hsa-miR-4755-5p hsa-miR-548ac hsa-miR-204-5p hsa-miR-548d-3p
MED26	protein_coding	5	hsa-miR-6133 hsa-miR-1226-5p hsa-miR-3126-5p hsa-miR-6875-5p hsa-miR-6734-5p
SIN3B	protein_coding	6	hsa-miR-5006-5p hsa-miR-6727-3p hsa-miR-4755-3p hsa-miR-3191-3p hsa-miR-92a-3p hsa-miR-4722-3p
NR2F6	protein_coding	28	hsa-miR-335-5p hsa-miR-193b-5p hsa-miR-4316 hsa-miR-6808-5p hsa-miR-1294 hsa-miR-6881-3p hsa-miR-3170 hsa-miR-4722-5p hsa-miR-5095 hsa-miR-4478 hsa-miR-6776-5p hsa-miR-6512-3p hsa-miR-1273g-3p hsa-miR-582-5p hsa-miR-3175 hsa-miR-335-3p hsa-miR-346 hsa-miR-6825-5p hsa-miR-4793-3p hsa-miR-1910-3p hsa-miR-2467-3p hsa-miR-3150a-3p hsa-miR-5690 hsa-miR-4257 hsa-miR-30e-3p hsa-miR-101-3p hsa-miR-661 hs…
JUND	protein_coding	15	hsa-miR-4707-5p hsa-miR-6787-5p hsa-miR-4695-5p hsa-miR-4725-3p hsa-miR-6780b-5p hsa-miR-885-3p hsa-miR-3153 hsa-miR-583 hsa-miR-3173-3p hsa-miR-1908-5p hsa-miR-29b-1-5p hsa-miR-3141 hsa-miR-625-5p hsa-miR-2277-5p hsa-miR-6869-3p
CEBPG	protein_coding	7	hsa-miR-8075 hsa-miR-652-3p hsa-miR-125b-5p hsa-miR-548t-3p hsa-miR-6886-5p hsa-miR-33a-5p hsa-miR-627-5p
ZFP36	protein_coding	16	hsa-miR-6793-5p hsa-miR-155-5p hsa-miR-1207-5p hsa-miR-6836-3p hsa-miR-346 hsa-miR-586 hsa-miR-625-5p hsa-miR-6888-5p hsa-miR-4472 hsa-miR-6731-5p hsa-miR-17-3p hsa-miR-6829-3p hsa-miR-569 hsa-miR-5010-5p hsa-miR-8085 hsa-miR-126-5p
EGLN2	protein_coding	5	hsa-miR-6836-3p hsa-miR-16-5p hsa-miR-6829-3p hsa-miR-7977 hsa-miR-205-5p
POU2F2	protein_coding	28	hsa-miR-623 hsa-miR-6794-3p hsa-miR-6809-3p hsa-miR-4639-3p hsa-miR-218-5p hsa-miR-211-5p hsa-miR-9-5p hsa-miR-6832-3p hsa-miR-6843-3p hsa-miR-133a-3p hsa-miR-204-5p hsa-miR-190a-3p hsa-miR-3162-3p hsa-miR-6848-3p hsa-miR-6512-5p hsa-miR-5006-3p hsa-miR-92a-1-5p hsa-miR-10a-5p hsa-miR-5011-5p hsa-miR-6083 hsa-miR-6888-3p hsa-miR-3120-5p hsa-miR-1277-5p hsa-miR-29b-2-5p hsa-miR-129-5p hsa-miR-4755…
BCL3	protein_coding	19	hsa-miR-6837-3p hsa-miR-6772-5p hsa-miR-125b-5p hsa-miR-26b-5p hsa-miR-5197-3p hsa-miR-4671-5p hsa-miR-19b-3p hsa-miR-759 hsa-miR-7109-5p hsa-miR-6842-5p hsa-miR-6752-5p hsa-miR-19a-3p hsa-miR-3934-3p hsa-miR-6795-5p hsa-miR-4647 hsa-miR-3936 hsa-miR-486-3p hsa-miR-1229-5p hsa-miR-6732-5p
RELB	protein_coding	1	hsa-miR-26b-5p
SIX5	protein_coding	11	hsa-miR-6764-3p hsa-miR-6774-5p hsa-miR-4669 hsa-miR-4749-3p hsa-miR-4472 hsa-miR-26b-5p hsa-miR-6769a-5p hsa-miR-6832-3p hsa-miR-6811-3p hsa-miR-6769a-3p hsa-miR-2355-5p
SPIB	protein_coding	19	hsa-miR-3653-5p hsa-miR-564 hsa-miR-6504-3p hsa-miR-1281 hsa-miR-4287 hsa-miR-3664-5p hsa-miR-4695-3p hsa-miR-1976 hsa-miR-7641 hsa-miR-562 hsa-miR-204-5p hsa-miR-7107-5p hsa-miR-4722-3p hsa-miR-6499-3p hsa-miR-4685-3p hsa-miR-6764-5p hsa-miR-27b-3p hsa-miR-3652 hsa-miR-7151-3p
NSD2	protein_coding	7	hsa-miR-1206 hsa-miR-3973 hsa-miR-4669 hsa-miR-20a-5p hsa-miR-339-5p hsa-miR-4732-5p hsa-miR-6832-5p
RBPJ	protein_coding	34	hsa-miR-155-5p hsa-miR-619-3p hsa-miR-4760-5p hsa-miR-6815-3p hsa-miR-548z hsa-miR-5585-3p hsa-miR-3133 hsa-miR-9-3p hsa-miR-25-3p hsa-miR-548ac hsa-miR-3140-3p hsa-miR-3714 hsa-miR-548d-3p hsa-miR-4715-3p hsa-miR-218-5p hsa-miR-4708-3p hsa-miR-15a-5p hsa-miR-4474-3p hsa-miR-4774-5p hsa-miR-16-5p hsa-miR-153-5p hsa-miR-1910-3p hsa-miR-2467-3p hsa-miR-3609 hsa-miR-320b hsa-miR-6811-5p hsa-miR-4693…
REST	protein_coding	51	hsa-miR-378d hsa-miR-335-5p hsa-miR-670-5p hsa-miR-105-5p hsa-miR-7853-5p hsa-miR-7844-5p hsa-miR-9-3p hsa-miR-505-3p hsa-miR-4251 hsa-miR-4683 hsa-miR-4676-3p hsa-miR-4802-3p hsa-miR-29b-3p hsa-miR-125b-5p hsa-miR-452-5p hsa-miR-4531 hsa-miR-4319 hsa-miR-29c-3p hsa-miR-20a-5p hsa-miR-5703 hsa-miR-3943 hsa-miR-1270 hsa-miR-9-5p hsa-miR-6835-3p hsa-miR-562 hsa-miR-548c-3p hsa-miR-548n hsa-miR-4660…
NFKB1	protein_coding	11	hsa-miR-21-5p hsa-miR-146b-5p hsa-let-7a-5p hsa-miR-155-5p hsa-miR-146a-5p hsa-miR-26b-5p hsa-miR-16-5p hsa-miR-9-3p hsa-miR-9-5p hsa-miR-92a-3p hsa-miR-15a-5p
SAP30	protein_coding	1	hsa-miR-92a-3p
IRF2	protein_coding	7	hsa-miR-6728-5p hsa-miR-18a-5p hsa-miR-3658 hsa-miR-5191 hsa-miR-20a-5p hsa-miR-3607-3p hsa-miR-4735-3p
NKX2-2	protein_coding	8	hsa-miR-4651 hsa-miR-3151-5p hsa-miR-6762-5p hsa-miR-26b-5p hsa-miR-661 hsa-miR-9-5p hsa-miR-6829-3p hsa-miR-128-1-5p
CBFA2T2	protein_coding	6	hsa-miR-6499-3p hsa-miR-4257 hsa-miR-455-3p hsa-miR-1910-3p hsa-miR-2467-3p hsa-miR-6516-5p
E2F1	protein_coding	30	hsa-miR-6763-5p hsa-miR-1343-5p hsa-miR-98-5p hsa-miR-6837-5p hsa-miR-9-3p hsa-miR-6808-5p hsa-miR-205-5p hsa-miR-24-3p hsa-miR-4446-3p hsa-miR-20a-5p hsa-miR-193a-3p hsa-miR-3175 hsa-miR-330-3p hsa-miR-6798-5p hsa-miR-6825-5p hsa-miR-10a-5p hsa-miR-2467-3p hsa-miR-3150a-3p hsa-miR-193b-3p hsa-miR-21-5p hsa-miR-93-5p hsa-let-7a-5p hsa-miR-6829-5p hsa-miR-23b-3p hsa-miR-181b-5p hsa-miR-149-3p hsa-…
TGIF2	protein_coding	6	hsa-miR-29b-3p hsa-miR-101-3p hsa-miR-4755-5p hsa-miR-548aa hsa-miR-30c-5p hsa-miR-548d-3p
TOP1	protein_coding	1	hsa-miR-24-3p
NCOA3	protein_coding	39	hsa-miR-4651 hsa-miR-7973 hsa-miR-214-3p hsa-miR-488-5p hsa-miR-3664-5p hsa-miR-8485 hsa-miR-1294 hsa-miR-29b-3p hsa-miR-590-3p hsa-miR-30a-5p hsa-miR-548t-5p hsa-miR-4722-5p hsa-miR-3150b-3p hsa-let-7f-5p hsa-miR-580-3p hsa-let-7c-5p hsa-miR-30c-5p hsa-miR-548c-3p hsa-miR-6856-3p hsa-miR-4458 hsa-miR-4789-3p hsa-miR-6812-5p hsa-miR-4495 hsa-miR-342-5p hsa-miR-4642 hsa-miR-548az-5p hsa-miR-21-5p …
CEBPB	protein_coding	32	hsa-miR-423-5p hsa-miR-4434 hsa-miR-155-5p hsa-miR-3116 hsa-miR-6760-5p hsa-miR-4254 hsa-miR-548t-5p hsa-miR-4644 hsa-miR-3613-3p hsa-miR-5703 hsa-miR-4419a hsa-miR-548n hsa-miR-185-5p hsa-let-7c-5p hsa-miR-6878-5p hsa-miR-34a-5p hsa-miR-4677-5p hsa-miR-561-3p hsa-miR-5192 hsa-miR-4688 hsa-miR-6133 hsa-miR-1254 hsa-miR-22-5p hsa-miR-2467-3p hsa-miR-566 hsa-miR-2116-5p hsa-miR-21-5p hsa-miR-421 hs…
ADNP	protein_coding	1	hsa-miR-21-5p
ZNF217	protein_coding	2	hsa-miR-21-5p hsa-miR-24-3p
TFAP2C	protein_coding	11	hsa-miR-548at-3p hsa-miR-922 hsa-miR-504-5p hsa-miR-29c-3p hsa-miR-10a-5p hsa-miR-548t-3p hsa-miR-3619-5p hsa-miR-548aa hsa-miR-4291 hsa-miR-190a-3p hsa-miR-6882-5p
CTCFL	protein_coding	19	hsa-miR-3653-5p hsa-miR-548as-5p hsa-miR-548j-5p hsa-miR-548c-5p hsa-miR-1976 hsa-miR-548h-5p hsa-miR-548w hsa-miR-548au-5p hsa-miR-197-3p hsa-miR-548av-5p hsa-miR-1304-3p hsa-miR-6823-5p hsa-miR-548am-5p hsa-miR-548bb-5p hsa-miR-6888-3p hsa-miR-6736-3p hsa-miR-548aq-5p hsa-miR-548d-5p hsa-miR-6787-3p
DIDO1	protein_coding	3	hsa-miR-101-3p hsa-miR-3157-5p hsa-miR-6504-3p
BHLHE40	protein_coding	17	hsa-miR-603 hsa-miR-335-5p hsa-miR-6764-5p hsa-miR-15a-5p hsa-miR-6784-5p hsa-miR-5187-3p hsa-miR-3620-3p hsa-miR-4643 hsa-miR-6750-5p hsa-miR-6822-5p hsa-miR-16-5p hsa-miR-3140-5p hsa-miR-941 hsa-miR-4667-3p hsa-miR-4469 hsa-miR-6749-3p hsa-miR-362-3p
PPARG	protein_coding	2	hsa-miR-218-5p hsa-miR-27b-3p
NR2C2	protein_coding	7	hsa-miR-21-5p hsa-miR-504-5p hsa-miR-10a-5p hsa-miR-20a-5p hsa-miR-10a-3p hsa-miR-6083 hsa-miR-17-5p
EOMES	protein_coding	1	hsa-miR-7855-5p
SMARCC1	protein_coding	7	hsa-miR-29b-3p hsa-miR-1-3p hsa-miR-6738-3p hsa-let-7f-5p hsa-miR-98-5p hsa-let-7c-5p hsa-miR-34a-5p
MITF	protein_coding	13	hsa-miR-3679-3p hsa-miR-6818-5p hsa-miR-551b-5p hsa-miR-6867-5p hsa-miR-4762-5p hsa-miR-147a hsa-miR-340-5p hsa-miR-218-5p hsa-miR-98-5p hsa-miR-101-3p hsa-miR-2113 hsa-miR-4711-3p hsa-miR-6830-5p
FOXP1	protein_coding	38	hsa-miR-511-3p hsa-miR-548f-5p hsa-miR-148b-3p hsa-miR-7853-5p hsa-miR-4276 hsa-miR-578 hsa-miR-148a-3p hsa-miR-556-5p hsa-miR-4480 hsa-miR-30d-3p hsa-miR-6507-3p hsa-miR-8485 hsa-miR-218-5p hsa-miR-1181 hsa-miR-9-5p hsa-miR-548g-5p hsa-let-7c-3p hsa-miR-152-3p hsa-miR-190a-3p hsa-miR-19b-3p hsa-miR-561-3p hsa-miR-548aj-5p hsa-miR-100-5p hsa-miR-19a-3p hsa-miR-27b-5p hsa-miR-577 hsa-miR-607 hsa-m…
GATA2	protein_coding	7	hsa-miR-4434 hsa-miR-3150b-3p hsa-miR-26b-5p hsa-miR-5703 hsa-miR-5197-3p hsa-miR-4786-3p hsa-miR-6811-5p
STAG1	protein_coding	14	hsa-miR-8485 hsa-miR-6728-5p hsa-miR-149-5p hsa-miR-181b-5p hsa-miR-128-3p hsa-miR-769-3p hsa-miR-26b-5p hsa-miR-181a-5p hsa-miR-25-3p hsa-miR-181d-5p hsa-miR-5089-5p hsa-miR-181c-5p hsa-miR-2277-3p hsa-miR-6513-5p
TBL1XR1	protein_coding	39	hsa-miR-554 hsa-miR-942-5p hsa-miR-148b-3p hsa-miR-181d-5p hsa-miR-7110-3p hsa-miR-6506-5p hsa-miR-4646-5p hsa-miR-6758-3p hsa-miR-619-5p hsa-miR-5591-5p hsa-miR-6886-3p hsa-miR-6805-3p hsa-miR-3613-3p hsa-miR-6827-5p hsa-miR-3148 hsa-miR-6509-3p hsa-miR-20a-5p hsa-miR-5703 hsa-miR-3194-3p hsa-miR-30c-5p hsa-miR-15a-5p hsa-miR-1278 hsa-miR-6726-5p hsa-miR-5088-3p hsa-miR-16-5p hsa-miR-7150 hsa-mi…
SOX2	protein_coding	8	hsa-miR-21-5p hsa-miR-122-5p hsa-miR-140-5p hsa-miR-128-3p hsa-miR-146a-5p hsa-miR-1181 hsa-miR-340-5p hsa-miR-625-5p
BCL6	protein_coding	6	hsa-miR-21-5p hsa-miR-335-5p hsa-miR-155-5p hsa-miR-346 hsa-miR-339-5p hsa-miR-9-5p
TP63	protein_coding	5	hsa-miR-21-5p hsa-miR-129-5p hsa-miR-124-3p hsa-miR-1178-3p hsa-miR-92a-3p
FOXK1	protein_coding	31	hsa-miR-423-5p hsa-miR-198 hsa-miR-6883-5p hsa-miR-4747-5p hsa-miR-4764-5p hsa-miR-5194 hsa-miR-6830-5p hsa-miR-609 hsa-miR-1307-3p hsa-miR-615-3p hsa-miR-20a-5p hsa-miR-218-5p hsa-miR-3160-3p hsa-miR-6133 hsa-miR-3650 hsa-miR-3688-3p hsa-miR-6780a-5p hsa-miR-6516-5p hsa-miR-1914-3p hsa-miR-548bb-5p hsa-miR-3657 hsa-miR-93-5p hsa-miR-6764-5p hsa-miR-25-5p hsa-miR-548d-5p hsa-miR-6816-5p hsa-miR-3…
ETV1	protein_coding	2	hsa-miR-17-5p hsa-miR-20a-5p
AHR	protein_coding	33	hsa-miR-4775 hsa-miR-30c-2-3p hsa-miR-98-5p hsa-miR-3152-5p hsa-miR-3927-3p hsa-miR-26a-5p hsa-miR-4451 hsa-miR-2467-5p hsa-miR-4699-5p hsa-let-7f-5p hsa-let-7c-5p hsa-miR-4774-3p hsa-miR-6499-3p hsa-miR-455-3p hsa-miR-3117-3p hsa-miR-1258 hsa-miR-124-3p hsa-miR-6516-5p hsa-miR-6785-5p hsa-miR-6788-5p hsa-miR-887-5p hsa-miR-6513-5p hsa-let-7a-5p hsa-miR-3122 hsa-miR-30c-1-3p hsa-miR-1273h-5p hsa-…
SP4	protein_coding	16	hsa-miR-4796-3p hsa-miR-93-5p hsa-miR-3177-5p hsa-miR-616-5p hsa-miR-30e-5p hsa-miR-3922-3p hsa-miR-548ah-5p hsa-miR-26b-5p hsa-miR-106b-5p hsa-miR-20a-5p hsa-miR-3609 hsa-miR-30c-5p hsa-miR-17-5p hsa-miR-486-5p hsa-miR-7152-5p hsa-miR-330-3p
CDK6	protein_coding	82	hsa-miR-221-3p hsa-miR-6801-5p hsa-miR-3941 hsa-miR-29b-3p hsa-miR-452-5p hsa-miR-218-5p hsa-miR-34a-5p hsa-miR-6894-5p hsa-miR-4724-5p hsa-miR-922 hsa-miR-155-3p hsa-miR-124-3p hsa-miR-3619-5p hsa-miR-34a-3p hsa-miR-193b-3p hsa-miR-6716-3p hsa-miR-15b-5p hsa-miR-29a-3p hsa-miR-21-5p hsa-miR-30a-3p hsa-miR-646 hsa-miR-129-5p hsa-miR-6515-3p hsa-miR-3159 hsa-miR-103a-3p hsa-miR-6836-5p hsa-miR-678…
ZKSCAN1	protein_coding	17	hsa-miR-6513-3p hsa-miR-6836-3p hsa-miR-6789-3p hsa-miR-1200 hsa-miR-1306-5p hsa-miR-6869-5p hsa-miR-2116-3p hsa-miR-26b-5p hsa-miR-6509-5p hsa-miR-1281 hsa-miR-365a-5p hsa-miR-4284 hsa-miR-6829-3p hsa-miR-3934-5p hsa-miR-6791-3p hsa-miR-26a-5p hsa-miR-24-3p
CUX1	protein_coding	4	hsa-miR-218-5p hsa-miR-455-3p hsa-miR-877-3p hsa-let-7b-5p
HBP1	protein_coding	24	hsa-miR-6824-5p hsa-miR-765 hsa-let-7a-3p hsa-miR-454-3p hsa-miR-20a-5p hsa-miR-9-5p hsa-miR-6513-3p hsa-miR-548aw hsa-miR-6894-5p hsa-miR-19b-3p hsa-miR-4688 hsa-miR-19a-3p hsa-miR-6515-5p hsa-miR-648 hsa-miR-4796-3p hsa-miR-93-5p hsa-miR-32-3p hsa-miR-301a-3p hsa-miR-4295 hsa-miR-17-3p hsa-miR-106b-5p hsa-miR-6789-5p hsa-miR-17-5p hsa-let-7f-1-3p
FOXP2	protein_coding	9	hsa-miR-548p hsa-miR-129-5p hsa-miR-3613-3p hsa-miR-3680-3p hsa-miR-2467-3p hsa-miR-190a-5p hsa-miR-6835-3p hsa-miR-95-5p hsa-miR-6516-5p
SND1	protein_coding	4	hsa-miR-26b-5p hsa-miR-5703 hsa-miR-4685-5p hsa-miR-4441
TRIM24	protein_coding	6	hsa-miR-6807-5p hsa-miR-1-3p hsa-miR-6835-3p hsa-miR-548aa hsa-let-7b-5p hsa-miR-330-3p
EZH2	protein_coding	15	hsa-miR-3679-3p hsa-miR-1224-3p hsa-miR-320c hsa-let-7a-5p hsa-miR-340-3p hsa-miR-138-5p hsa-miR-137 hsa-miR-124-3p hsa-miR-26b-5p hsa-miR-98-5p hsa-miR-101-3p hsa-miR-708-5p hsa-let-7b-5p hsa-miR-126-3p hsa-miR-26a-5p
KLF6	protein_coding	22	hsa-miR-6867-5p hsa-miR-148b-3p hsa-miR-6830-3p hsa-miR-4676-5p hsa-miR-130a-3p hsa-miR-9-5p hsa-miR-6835-3p hsa-miR-4774-3p hsa-miR-152-3p hsa-miR-190a-3p hsa-miR-3666 hsa-miR-4738-3p hsa-miR-190b hsa-miR-548ah-5p hsa-miR-190a-5p hsa-miR-181c-5p hsa-miR-4796-3p hsa-miR-93-5p hsa-miR-301a-3p hsa-miR-101-3p hsa-miR-181a-5p hsa-miR-106b-5p
GATA3	protein_coding	2	hsa-miR-29b-3p hsa-miR-24-3p
BMI1	protein_coding	4	hsa-miR-218-5p hsa-miR-548d-5p hsa-miR-153-5p hsa-miR-548h-5p
ZEB1	protein_coding	14	hsa-miR-590-3p hsa-miR-455-3p hsa-miR-484 hsa-miR-19b-1-5p hsa-miR-33b-5p hsa-miR-23b-3p hsa-miR-101-3p hsa-miR-19a-5p hsa-miR-150-5p hsa-miR-629-5p hsa-miR-200b-3p hsa-miR-5010-3p hsa-miR-591 hsa-miR-574-5p
CREM	protein_coding	9	hsa-miR-1976 hsa-miR-3117-3p hsa-miR-30e-5p hsa-miR-4312 hsa-miR-562 hsa-let-7c-5p hsa-miR-30c-5p hsa-miR-1288-3p hsa-miR-4722-3p
JMJD1C	protein_coding	14	hsa-miR-6880-3p hsa-miR-3662 hsa-miR-326 hsa-miR-718 hsa-miR-548t-5p hsa-miR-23b-3p hsa-miR-130a-5p hsa-miR-6084 hsa-miR-8081 hsa-miR-23a-3p hsa-miR-5579-3p hsa-miR-145-3p hsa-miR-4297 hsa-miR-4762-5p
ZMIZ1	protein_coding	8	hsa-miR-93-5p hsa-miR-4743-3p hsa-miR-29b-2-5p hsa-miR-6798-5p hsa-let-7g-3p hsa-miR-6797-5p hsa-miR-3657 hsa-miR-6772-5p
NFKB2	protein_coding	3	hsa-miR-98-5p hsa-miR-423-5p hsa-miR-193b-3p
MXI1	protein_coding	21	hsa-miR-4775 hsa-miR-335-5p hsa-miR-192-5p hsa-miR-6808-5p hsa-miR-24-3p hsa-miR-6893-5p hsa-miR-615-3p hsa-miR-4722-5p hsa-miR-769-3p hsa-miR-20a-5p hsa-miR-26b-5p hsa-miR-30c-5p hsa-miR-455-3p hsa-miR-7847-3p hsa-miR-6516-5p hsa-miR-4768-3p hsa-miR-93-5p hsa-miR-6880-5p hsa-miR-106b-5p hsa-miR-17-5p hsa-miR-342-3p
TCF7L2	protein_coding	26	hsa-miR-148b-3p hsa-miR-505-3p hsa-miR-3919 hsa-miR-8485 hsa-miR-3613-3p hsa-miR-20a-5p hsa-miR-193a-3p hsa-miR-6832-3p hsa-miR-3666 hsa-miR-3938 hsa-miR-3117-3p hsa-miR-1305 hsa-miR-155-3p hsa-miR-26a-1-3p hsa-miR-5006-3p hsa-miR-4759 hsa-miR-4418 hsa-miR-4793-3p hsa-miR-3190-5p hsa-miR-200b-3p hsa-miR-193b-3p hsa-miR-93-5p hsa-miR-32-3p hsa-miR-8063 hsa-miR-106b-5p hsa-miR-17-5p
CTBP2	protein_coding	8	hsa-miR-8485 hsa-miR-4724-5p hsa-miR-141-3p hsa-miR-670-5p hsa-miR-3667-3p hsa-miR-6868-3p hsa-miR-6734-3p hsa-let-7b-5p
PAX5	protein_coding	16	hsa-miR-7106-5p hsa-miR-6875-5p hsa-miR-6133 hsa-miR-139-3p hsa-miR-7109-3p hsa-miR-4531 hsa-miR-3653-3p hsa-miR-6890-5p hsa-miR-153-5p hsa-miR-4419a hsa-miR-620 hsa-miR-6730-5p hsa-miR-3934-5p hsa-miR-3714 hsa-miR-4756-5p hsa-miR-574-5p
KLF9	protein_coding	10	hsa-miR-21-5p hsa-miR-335-5p hsa-miR-221-3p hsa-miR-500b-3p hsa-miR-124-3p hsa-miR-218-5p hsa-miR-6784-3p hsa-miR-4748 hsa-miR-140-3p hsa-miR-33a-5p
KLF4	protein_coding	14	hsa-miR-32-5p hsa-miR-624-3p hsa-miR-145-5p hsa-miR-130a-3p hsa-miR-137 hsa-miR-124-3p hsa-miR-29c-3p hsa-miR-7-5p hsa-miR-103a-3p hsa-miR-34a-5p hsa-miR-10b-5p hsa-miR-152-3p hsa-miR-29a-3p hsa-miR-92a-3p
PBX3	protein_coding	7	hsa-miR-93-5p hsa-miR-181b-5p hsa-miR-26b-5p hsa-miR-98-5p hsa-miR-181a-5p hsa-miR-33a-3p hsa-let-7c-5p
CDK9	protein_coding	25	hsa-miR-191-5p hsa-miR-3663-5p hsa-miR-6827-3p hsa-miR-4667-3p hsa-miR-4695-3p hsa-miR-3925-3p hsa-miR-26a-5p hsa-miR-3613-3p hsa-miR-26b-5p hsa-miR-6843-3p hsa-miR-199a-5p hsa-miR-6778-3p hsa-miR-455-3p hsa-miR-6848-3p hsa-miR-4290 hsa-miR-7846-3p hsa-miR-16-5p hsa-miR-6516-5p hsa-miR-193b-3p hsa-miR-874-3p hsa-miR-6736-3p hsa-miR-4691-3p hsa-miR-658 hsa-miR-92a-3p hsa-miR-6787-3p
BRD3	protein_coding	5	hsa-miR-6885-3p hsa-miR-129-5p hsa-miR-4778-3p hsa-miR-26b-5p hsa-miR-6875-3p
RXRA	protein_coding	11	hsa-miR-1976 hsa-miR-3940-3p hsa-miR-486-3p hsa-miR-4734 hsa-miR-128-3p hsa-miR-574-3p hsa-miR-4724-3p hsa-miR-3692-3p hsa-miR-4667-3p hsa-miR-6782-3p hsa-miR-4722-3p
NOTCH1	protein_coding	19	hsa-miR-623 hsa-miR-24-3p hsa-miR-6761-3p hsa-miR-9-5p hsa-miR-30c-5p hsa-miR-204-5p hsa-miR-34a-5p hsa-miR-5088-3p hsa-miR-30e-5p hsa-miR-5006-3p hsa-miR-1277-3p hsa-miR-139-5p hsa-miR-200b-3p hsa-miR-129-5p hsa-miR-23b-3p hsa-miR-27b-3p hsa-miR-181a-5p hsa-miR-4793-5p hsa-miR-4755-5p
CHD8	protein_coding	6	hsa-miR-1296-5p hsa-miR-365a-3p hsa-miR-218-5p hsa-miR-4480 hsa-miR-3606-3p hsa-miR-24-3p
NFKBIA	protein_coding	1	hsa-miR-24-3p
NKX2-1	protein_coding	4	hsa-miR-1244 hsa-miR-4703-3p hsa-let-7f-5p hsa-miR-6814-5p
FOXA1	protein_coding	20	hsa-miR-758-5p hsa-miR-4715-3p hsa-miR-4779 hsa-miR-218-2-3p hsa-miR-30a-5p hsa-miR-3148 hsa-miR-3173-3p hsa-miR-1290 hsa-miR-30c-5p hsa-miR-30d-5p hsa-miR-30e-5p hsa-miR-584-5p hsa-miR-548e-5p hsa-miR-3064-3p hsa-let-7a-5p hsa-miR-4278 hsa-miR-4668-5p hsa-miR-4428 hsa-miR-625-5p hsa-miR-6732-5p
HIF1A	protein_coding	32	hsa-miR-4799-5p hsa-miR-6815-3p hsa-miR-107 hsa-miR-6808-5p hsa-miR-4735-3p hsa-miR-3128 hsa-miR-20a-5p hsa-miR-4499 hsa-miR-4748 hsa-miR-199a-5p hsa-miR-5089-3p hsa-miR-151a-3p hsa-miR-3160-3p hsa-miR-4662a-5p hsa-miR-548ah-5p hsa-miR-153-5p hsa-miR-449c-5p hsa-miR-4418 hsa-miR-1910-3p hsa-miR-3609 hsa-miR-33a-5p hsa-miR-625-3p hsa-miR-935 hsa-miR-21-5p hsa-miR-138-1-3p hsa-miR-18a-5p hsa-miR-13…
MAX	protein_coding	24	hsa-miR-4651 hsa-miR-22-3p hsa-miR-365a-3p hsa-miR-4480 hsa-miR-548ac hsa-miR-548d-3p hsa-miR-5572 hsa-miR-4259 hsa-miR-3170 hsa-miR-3148 hsa-miR-6855-5p hsa-miR-6812-5p hsa-miR-548as-3p hsa-let-7f-2-3p hsa-miR-140-3p hsa-miR-320b hsa-miR-193b-3p hsa-miR-608 hsa-miR-5093 hsa-miR-548bb-3p hsa-miR-4533 hsa-miR-4668-5p hsa-miR-4428 hsa-miR-6819-5p
FOS	protein_coding	23	hsa-miR-221-3p hsa-miR-4438 hsa-miR-6504-3p hsa-miR-4640-5p hsa-miR-619-5p hsa-miR-222-3p hsa-miR-490-5p hsa-miR-29b-3p hsa-miR-29c-3p hsa-miR-548v hsa-miR-5089-3p hsa-miR-34a-5p hsa-miR-139-5p hsa-miR-770-5p hsa-miR-6885-3p hsa-miR-196b-5p hsa-miR-181b-5p hsa-miR-101-3p hsa-miR-181a-5p hsa-miR-6854-3p hsa-miR-7151-3p hsa-miR-8081 hsa-miR-5586-5p
BATF	protein_coding	1	hsa-miR-26b-5p
YY1	protein_coding	87	hsa-miR-221-3p hsa-miR-3941 hsa-miR-139-3p hsa-miR-6760-3p hsa-miR-619-5p hsa-miR-2276-3p hsa-miR-8066 hsa-miR-548t-5p hsa-miR-924 hsa-miR-769-3p hsa-let-7c-3p hsa-miR-34a-5p hsa-miR-4789-3p hsa-miR-6507-5p hsa-miR-3679-3p hsa-miR-4672 hsa-miR-6785-5p hsa-miR-887-5p hsa-miR-193b-3p hsa-miR-6513-5p hsa-miR-338-5p hsa-miR-129-5p hsa-miR-586 hsa-miR-6504-3p hsa-miR-7-5p hsa-miR-6506-5p hsa-miR-205-5…
RCOR1	protein_coding	26	hsa-miR-564 hsa-miR-7109-3p hsa-miR-22-3p hsa-miR-4632-5p hsa-miR-6879-5p hsa-miR-9-3p hsa-miR-4287 hsa-miR-4635 hsa-miR-8073 hsa-miR-26a-5p hsa-miR-143-3p hsa-miR-1272 hsa-miR-26b-5p hsa-miR-4668-3p hsa-miR-15a-5p hsa-miR-16-5p hsa-miR-4685-3p hsa-miR-6735-5p hsa-miR-181c-5p hsa-miR-195-5p hsa-miR-181b-5p hsa-miR-7843-5p hsa-miR-4681 hsa-miR-181a-5p hsa-miR-6088 hsa-miR-181d-5p
CDK8	protein_coding	5	hsa-miR-10a-5p hsa-miR-101-3p hsa-miR-107 hsa-miR-193b-3p hsa-miR-26a-5p
CDX2	protein_coding	5	hsa-miR-3653-5p hsa-miR-1976 hsa-miR-181b-5p hsa-miR-181a-5p hsa-miR-181c-5p
FOXO1	protein_coding	19	hsa-miR-942-5p hsa-miR-6809-3p hsa-miR-135a-5p hsa-miR-9-3p hsa-miR-4753-3p hsa-miR-107 hsa-miR-222-3p hsa-miR-3177-5p hsa-miR-9-5p hsa-miR-562 hsa-let-7c-3p hsa-miR-593-5p hsa-miR-153-3p hsa-miR-3925-5p hsa-miR-5000-5p hsa-miR-486-5p hsa-miR-21-5p hsa-miR-27b-3p hsa-miR-3123
ELF1	protein_coding	1	hsa-miR-194-5p
KLF5	protein_coding	5	hsa-miR-21-5p hsa-miR-153-3p hsa-miR-141-3p hsa-miR-9-5p hsa-miR-4668-3p
MNT	protein_coding	50	hsa-miR-4441 hsa-miR-5787 hsa-miR-6883-5p hsa-miR-6867-5p hsa-miR-6744-5p hsa-miR-6763-5p hsa-miR-6730-3p hsa-miR-6777-5p hsa-miR-6836-5p hsa-miR-6787-5p hsa-miR-3674 hsa-miR-4446-3p hsa-miR-6827-5p hsa-miR-6777-3p hsa-miR-218-5p hsa-miR-5703 hsa-miR-3165 hsa-miR-6775-5p hsa-miR-6754-5p hsa-miR-6878-5p hsa-miR-4526 hsa-miR-3175 hsa-miR-6719-3p hsa-miR-5002-3p hsa-miR-4688 hsa-miR-922 hsa-miR-1915…
TP53	protein_coding	65	hsa-miR-221-3p hsa-miR-4651 hsa-miR-7110-5p hsa-miR-6883-5p hsa-miR-6760-5p hsa-miR-4276 hsa-miR-125b-1-3p hsa-miR-4306 hsa-miR-454-3p hsa-miR-222-3p hsa-miR-6882-5p hsa-miR-24-3p hsa-miR-6778-5p hsa-miR-5196-3p hsa-miR-4763-3p hsa-miR-30a-5p hsa-miR-125b-5p hsa-miR-5197-5p hsa-miR-5703 hsa-miR-3165 hsa-miR-4419a hsa-miR-185-5p hsa-miR-30c-5p hsa-miR-6756-5p hsa-miR-34a-5p hsa-miR-6842-5p hsa-miR…
KDM6B	protein_coding	57	hsa-miR-4745-5p hsa-miR-335-5p hsa-miR-5787 hsa-miR-4308 hsa-miR-6883-5p hsa-miR-6885-5p hsa-miR-6777-5p hsa-miR-148a-3p hsa-miR-7152-3p hsa-miR-6784-3p hsa-miR-3663-3p hsa-miR-1178-3p hsa-miR-1286 hsa-miR-185-3p hsa-miR-4292 hsa-miR-1913 hsa-miR-762 hsa-miR-4505 hsa-miR-8055 hsa-miR-615-5p hsa-miR-4722-5p hsa-miR-6771-5p hsa-miR-3620-3p hsa-miR-4749-3p hsa-miR-20a-5p hsa-miR-4749-5p hsa-miR-127-…
SREBF1	protein_coding	11	hsa-miR-93-3p hsa-miR-6883-5p hsa-miR-6780b-5p hsa-miR-378a-3p hsa-miR-6794-5p hsa-miR-6782-5p hsa-miR-149-3p hsa-miR-25-3p hsa-miR-185-5p hsa-miR-6785-5p hsa-miR-6749-3p
RARA	protein_coding	12	hsa-miR-6893-5p hsa-miR-1233-5p hsa-miR-6133 hsa-miR-615-3p hsa-miR-4747-5p hsa-miR-1273h-5p hsa-miR-6779-5p hsa-miR-218-5p hsa-miR-194-3p hsa-miR-1249-5p hsa-miR-3714 hsa-miR-6797-5p
STAT3	protein_coding	38	hsa-miR-4441 hsa-miR-29b-1-5p hsa-miR-337-3p hsa-miR-6809-3p hsa-miR-6760-5p hsa-miR-4768-5p hsa-miR-7110-3p hsa-miR-365a-5p hsa-miR-1178-3p hsa-miR-4685-5p hsa-miR-29b-3p hsa-miR-124-5p hsa-miR-125b-5p hsa-miR-20a-5p hsa-miR-1181 hsa-miR-548n hsa-miR-21-3p hsa-let-7c-5p hsa-miR-6754-5p hsa-miR-6845-3p hsa-miR-23a-3p hsa-miR-4684-5p hsa-miR-124-3p hsa-miR-340-5p hsa-miR-6762-3p hsa-miR-21-5p hsa-…
EZH1	protein_coding	7	hsa-miR-93-5p hsa-miR-346 hsa-miR-20a-5p hsa-miR-16-5p hsa-miR-106b-5p hsa-miR-17-5p hsa-miR-15a-5p
BRCA1	protein_coding	10	hsa-miR-21-5p hsa-miR-26b-5p hsa-miR-16-5p hsa-miR-181a-5p hsa-miR-4726-3p hsa-miR-6872-3p hsa-miR-193b-3p hsa-miR-34a-5p hsa-miR-26a-5p hsa-miR-24-3p
ETV4	protein_coding	1	hsa-miR-26b-5p
UBTF	protein_coding	33	hsa-miR-4745-5p hsa-miR-4651 hsa-miR-6763-5p hsa-miR-4640-5p hsa-miR-6737-5p hsa-miR-26a-5p hsa-miR-484 hsa-miR-3680-3p hsa-miR-18a-3p hsa-miR-6756-5p hsa-miR-3175 hsa-miR-6871-5p hsa-miR-362-3p hsa-miR-4525 hsa-miR-6124 hsa-miR-1233-5p hsa-miR-6508-3p hsa-miR-6825-5p hsa-miR-342-3p hsa-miR-10a-5p hsa-miR-6745 hsa-miR-342-5p hsa-miR-3150a-3p hsa-miR-1296-3p hsa-miR-4476 hsa-miR-5010-5p hsa-miR-1-…
TBX21	protein_coding	1	hsa-miR-29b-3p
CBX1	protein_coding	17	hsa-miR-4796-3p hsa-miR-93-5p hsa-miR-6818-5p hsa-miR-511-3p hsa-miR-19b-1-5p hsa-miR-567 hsa-miR-548ah-5p hsa-miR-218-5p hsa-miR-106b-5p hsa-miR-223-5p hsa-miR-20a-5p hsa-miR-19a-5p hsa-miR-2113 hsa-miR-193b-3p hsa-miR-5010-3p hsa-miR-17-5p hsa-miR-342-3p
HOXB13	protein_coding	7	hsa-miR-193b-5p hsa-miR-6883-5p hsa-miR-6133 hsa-miR-6732-5p hsa-miR-4671-5p hsa-miR-629-5p hsa-miR-4756-5p
NME2	protein_coding	9	hsa-miR-125b-5p hsa-miR-558 hsa-miR-1292-3p hsa-miR-7855-5p hsa-miR-2467-3p hsa-miR-4792 hsa-miR-1247-3p hsa-miR-3612 hsa-miR-3160-3p
FOXK2	protein_coding	27	hsa-miR-597-3p hsa-miR-5585-5p hsa-miR-7-5p hsa-miR-548ax hsa-miR-224-3p hsa-miR-4797-3p hsa-miR-3613-3p hsa-miR-4765 hsa-miR-20a-5p hsa-miR-3667-5p hsa-miR-3646 hsa-miR-425-5p hsa-miR-18a-3p hsa-miR-1273h-3p hsa-miR-6512-5p hsa-miR-4685-3p hsa-miR-504-3p hsa-miR-1248 hsa-miR-6749-3p hsa-miR-6888-3p hsa-miR-4796-3p hsa-miR-93-5p hsa-miR-182-3p hsa-miR-3686 hsa-miR-4743-3p hsa-miR-106b-5p hsa-miR-…
